# Supplementary material for: A modified diet does not ameliorate muscle pathology in a mouse model for Duchenne muscular dystrophy
Source: PLoS One. 2019 Apr 24;14(4):e0215335. doi: 10.1371/journal.pone.0215335 (PMC6481797; doi:10.1371/journal.pone.0215335)
Supplement: S1 Dataset — (XLSX) [file pone.0215335.s001.xlsx]

## Sheet: Fig1a_bodyweight
Bodyweight (g)
Diet	Barcode	Age (wks)
		6	6.5	7	7.5	8	8.5	9	9.5	10	10.5	11	11.5	12
Control	A1717807	11.23	15.22	17.94	20.55	21.45	21.84	22.93	22.21	22.73	23.11	23.49	23.67	24.01
	A1717808	12.23	15.64	17.67	18.31	19.46	19.85	20.49	21.26	21.38	21.86	22.19	22.94	23.55
	A1717798	12.48	14.14	16.07	17.01	17.57	18.67	18.18	19.08	20.41	20.23	21.19	20.66	21.57
	A1719001	10.47	11.03	13.24	13.47	15.28	15.2	16.08	15.09	15.94	17	16.85	15.86	17.76
	A1718998	18.4	19.78	20.03	19.7	20.13	20.4	21.52	21.32	21.63	20.49	23.1	23.42	23.32
	A1719883	18.06	19.08	19.77	20.44	21.07	21.64	22.73	22.74	22.88	21.53	23.46	24.14	24.4
	A1722084	18.58	19.24	19.7	18.59	20.74	20.72	21.23	21.68	21.43	21.6	22.75	22.51	22.55
Modified	A1717804	15.34	16.13	17.77	18.79	19.73	19.83	20.27	20.72	21.58	21.79	22.32	23.27	23.52
	A1717805	16.38	16.8	18.27	19.55	20.04	20.99	20.77	22.32	22.6	23.55	23.56	23.79	23.71
	A1719002	17.85	18.64	19.64	20.33	21.65	22.47	23	23.74	23.98	24.46	24.54	25.47	25.2
	A1719003	14.93	15.66	16.94	17.84	18.17	19.3	19.91	21.17	21.31	22.75	22.1	23.25	22.35
	A1718999	18.59	18.76	18.77	19.92	21.89	23.56	24.22	25.2	25.49	25.69	25.7	26.12	26.82
	A1719884	17.45	17.96	19.09	19.55	20.91	21.79	22.17	22.98	23.18	23.21	23.86	23.71	24.08
	A1723063	13.15	13.76	14.85	16.15	16.55	17.66	18.05	18.68	18.6	19.2	18.96	19.24	19.87
	A1722083	19.04	18.84	19.24	20.75	20.1	21.56	21.24	21.54	21.13	22.07	21.94	23.05	23.85
	Diet	6	6.5	7	7.5	8	8.5	9	9.5	10	10.5	11	11.5	12
Avg	Control	14.4929	16.3043	17.7743	18.2957	19.3857	19.76	20.4514	20.4829	20.9143	20.8314	21.8614	21.8857	22.4514
	Modified	16.5913	17.0688	18.0712	19.11	19.88	20.895	21.2037	22.0437	22.2337	22.84	22.8725	23.4875	23.675
SD	Control	3.66735	3.22807	2.45907	2.47249	2.22281	2.27969	2.49511	2.64154	2.35067	1.93592	2.35246	2.8848	2.27242
	Modified	2.01868	1.81843	1.56477	1.49753	1.78659	1.88901	1.92499	1.99558	2.08344	1.93985	2.04598	2.04722	2.02379

## Sheet: Fig1b_muscle weight
Muscle weight (g)
Diet	Barcode		Gastrocnemius		Tibialis anterior		Soleus		Triceps
		Bodyweight	Left	Right	Left	Right	Left	Right	Left	Right
Control	A1717807	23	0.0885	0.0913	0.0295	0.0289	0.0065	0.0061	0.0765	0.0694
	A1717808	22.59	0.0888	0.0878	0.0289	0.0256	0.0064	0.0065	0.0622	0.0698
	A1717798	21.73	0.0917	0.0854	0.033	0.033	0.0064	0.0061	0.0661	0.0626
	A1719001	17.48	0.0857	0.0734	0.0195	0.021	0.0053	0.0055	0.0621	0.0555
	A1718998	22.75	0.0789	0.0819	0.0246	0.0295	0.0082	0.0062	0.0656	0.064
	A1719883	24.27	0.1001	0.0933	0.0343	0.0315	0.0057	0.0072	0.0709	0.0756
	A1722084	22.55	0.1024	0.0953	0.0349	0.0375	0.0073	0.0069	0.0865	0.0814
Modified	A1717804	22.8	0.0875	0.0795	0.0322	0.0291	0.0075	0.0062	0.0646	0.0645
	A1717805	23.16	0.0917	0.0928	0.0352	0.0357	0.0083	0.0064	0.0665	0.066
	A1719002	24.24	0.0929	0.0922	0.0277	0.0304	0.0078	0.0084	0.0643	0.0638
	A1719003	21.23	0.0878	0.0899	0.0264	0.0246	0.0061	0.0067	0.063	0.0651
	A1718999	26.24	0.0981	0.1027	0.0346	0.0283	0.0082	0.008	0.0745	0.0738
	A1719884	23.2	0.082	0.0844	0.0255	0.0284	0.0065	0.0076	0.0656	0.0609
	A1723063	19.87	0.0837	0.0798	0.0253	0.026	0.0055	0.0055	0.063	0.0602
	A1722083	23.85	0.0992	0.1018	0.0369	0.0322	0.0066	0.0055	0.0775	0.0784
Muscle weight normalised to bodyweight
Diet	Barcode		Gastrocnemius		Tibialis anterior		Soleus		Triceps
		Bodyweight	Left	Right	Left	Right	Left	Right	Left	Right
Control	A1717807	23	0.00384783	0.00396957	0.00128261	0.00125652	0.000282609	0.000265217	0.00332609	0.00301739
	A1717808	22.59	0.00393094	0.00388668	0.00127933	0.00113324	0.000283311	0.000287738	0.00275343	0.00308986
	A1717798	21.73	0.00421997	0.00393005	0.00151864	0.00151864	0.000294524	0.000280718	0.00304188	0.00288081
	A1719001	17.48	0.00490275	0.00419908	0.00111556	0.00120137	0.000303204	0.000314645	0.00355263	0.00317506
	A1718998	22.75	0.00346813	0.0036	0.00108132	0.0012967	0.00036044	0.000272527	0.00288352	0.00281319
	A1719883	24.27	0.00412443	0.00384425	0.00141327	0.0012979	0.000234858	0.000296663	0.0029213	0.00311496
	A1722084	22.55	0.00454102	0.00422616	0.00154767	0.00166297	0.000323725	0.000305987	0.00383592	0.00360976
Modified	A1717804	22.8	0.00383772	0.00348684	0.00141228	0.00127632	0.000328947	0.00027193	0.00283333	0.00282895
	A1717805	23.16	0.00395941	0.00400691	0.00151986	0.00154145	0.000358377	0.000276339	0.00287133	0.00284974
	A1719002	24.24	0.00383251	0.00380363	0.00114274	0.00125413	0.000321782	0.000346535	0.00265264	0.00263201
	A1719003	21.23	0.00413566	0.00423457	0.00124352	0.00115874	0.000287329	0.000315591	0.0029675	0.00306642
	A1718999	26.24	0.00373857	0.00391387	0.0013186	0.00107851	0.0003125	0.000304878	0.00283918	0.0028125
	A1719884	23.2	0.00353448	0.00363793	0.00109914	0.00122414	0.000280172	0.000327586	0.00282759	0.002625
	A1723063	19.87	0.00421238	0.0040161	0.00127328	0.00130851	0.000276799	0.000276799	0.00317061	0.00302969
	A1722083	23.85	0.00415933	0.00426834	0.00154717	0.0013501	0.00027673	0.000230608	0.00324948	0.00328721
	Diet		Gastrocnemius		Tibialis anterior		Soleus		Triceps
		Bodyweight	Left	Right	Left	Right	Left	Right	Left	Right
Avg	Control	22.0529	0.00414787	0.00395083	0.00131977	0.00133819	0.000297524	0.000289071	0.00318782	0.00310015
	Modified	23.0738	0.00392626	0.00392103	0.00131957	0.00127399	0.00030533	0.000293783	0.00292646	0.00289144
SD	Control	2.15444	0.000470687	0.000214778	0.000183397	0.000186539	3.88107e-05	1.78515e-05	0.000397044	0.000259147
	Modified	1.91794	0.000234971	0.00027199	0.000164012	0.00013779	2.99588e-05	3.70048e-05	0.000196293	0.000225684

## Sheet: Fig2_fibrosis
Sirius red staining (fibrosis)
Diet	Barcode	Gastrocnemius	Diaphragm
Control	A1717807	10.2969	29.7403
	A1717808	10.1644	27.6541
	A1717798	9.86889	30.6707
	A1719001	9.98449	29.7486
	A1718998	7.87448	35.1063
	A1719883	8.54204	29.6301
	A1722084	14.1693	31.6137
Modified	A1717804	9.44624	33.2148
	A1717805	8.95955	27.1371
	A1719002	9.1762	34.281
	A1719003	8.14717	35.7215
	A1718999	13.6132	38.4849
	A1719884	4.61523	27.2224
	A1723063	11.5686	29.7246
	A1722083	8.72708	27.5804
	Diet	Gastrocnemius	Diaphragm
Avg	Control	10.1286	30.5948
	Modified	9.28167	31.6708
SD	Control	2.00179	2.32459
	Modified	2.60507	4.35723

## Sheet: Fig3_calcification
Alizarin red staining (calcification)
Diet	Barcode	Gastrocnemius	Diaphragm
Control	A1717807	2.86141	17.5494
	A1717808	1.21968	16.0788
	A1717798	4.10673	15.7751
	A1719001	0.657864	18.9485
	A1718998	0.840576	23.3909
	A1719883	1.51265	25.0916
	A1722084	3.89385	23.0974
Modified	A1717804	2.44934	21.8364
	A1717805	1.53914	15.8238
	A1719002	3.68713	22.0278
	A1719003	1.62484	18.6799
	A1718999	3.29987	27.0732
	A1719884	0.153167	13.9944
	A1723063	2.44896	14.3767
	A1722083	3.61508	15.7657
	Diet	Gastrocnemius	Diaphragm
Avg	Control	2.15611	19.9902
	Modified	2.35219	18.6972
SD	Control	1.44847	3.81557
	Modified	1.21418	4.60959
